# Supplementary material for: Corneal perforation with uveal prolapse: An initial presentation of orbital metastatic breast cancer
Source: Am J Ophthalmol Case Rep. 2019 Sep 5;16:100551. doi: 10.1016/j.ajoc.2019.100551 (PMC6804488; doi:10.1016/j.ajoc.2019.100551)
Supplement: Multimedia component 1 [file mmc1.xml]

<?xml version="1.0" encoding="UTF-8" standalone="no"?><data:data><datasets><author>nathan-blessing@dmei.org</author><type>0</type><dataset><value>1</value><reason>No data was used for the research described in the article</reason><comments/></dataset></datasets></data:data>
